# Supplementary material for: Signals of positive selection in mitochondrial protein‐coding genes of woolly mammoth: Adaptation to extreme environments?
Source: Ecol Evol. 2019 May 9;9(12):6821–32. doi: 10.1002/ece3.5250 (PMC6662336; doi:10.1002/ece3.5250)
Supplement: Supplementary file 1 [file ECE3-9-6821-s001.xlsx]

## Sheet: Table S1
Table S1: Woolly mammoth mitochondrial genome sequences used in this study. Acc. No represents the Accession Number of the sample in the databases. All the mtDNA
sequences derived from other studies can be accessed in NCBI GenBank, while those from this study are available in China National GenBank (CNGB) database.
Ref ID	St/Prv/Reg	Acc. No	Clade	Region	Location	Latitude	Longitude	References
10235	Beringia	KX176795	DE	Russia	Bykovsky Peninsula	73	128.5	Chang et al 2017
10236	Beringia	KX176796	DE	Russia	Bykovsky Peninsula	71.79	129.4	Chang et al 2017
10244	Beringia	KX176797	DE	Russia	Bykovsky Peninsula	71.79	129.4	Chang et al 2017
10247	Beringia	KX176798	DE	Russia	Bykovsky Peninsula	71.79	129.4	Chang et al 2017
10261	Beringia	KX176799	DE	Russia	Bykovsky Peninsula	71.79	129.4	Chang et al 2017
10264	Beringia	KX176800	DE	Russia	Bykovsky Peninsula	71.79	129.4	Chang et al 2017
10643	Beringia	KX176750	DE	Russia	Wrangel Island	71	179	Chang et al 2017
10659	Beringia	KX176801	DE	Russia	Bolshoy Lyakhovsk(i)y Isl	73.33	141.4	Chang et al 2017
10703	Beringia	KX176802	DE	Russia	Bolshoy Lyakhovsk(i)y Isl	73.34	141.31	Chang et al 2017
11028	Beringia	KX176803	DE	Russia	Bolshoy Lyakhovsk(i)y Isl	74	138	Chang et al 2017
10717	Beringia	KX176751	2/A	Russia	Bolshoy Lyakhovsk(i)y Isl	73.34	141.31	Chang et al 2017
10719	Beringia	KX176752	DE	Russia	Yakutia, Lena Delta Region	72.9	123.35	Chang et al 2017
SP1021	Beringia	KX176753	DE	Russia	Bykovsky Peninsula	71.79	129.4	Chang et al 2017
SP1022	Beringia	KX176754	DE	Russia	Bykovsky Peninsula	71.79	129.4	Chang et al .2017
SP1144	Asia	KX176767	B2	Russia	Strashnaya cave, Atlai	51.08	83.03	Chang et al .2017
SP1145	Asia	KX176768	B2	Russia	Ust Kanskaya-Cave.On the BeliyKamen	50.92	84.78	Chang et al .2017
					(whitestone mountain ),Atlai
SP2013	Weurope	KX176772	B2	Europe	North sea	56.51	3.52	Chang et al 2017
SP2014	Weurope	KX176773	B2	Europe	North sea	56.51	3.52	Chang et al 2017
SP2017	Weurope	KX176776	B2	Europe	North sea	56.51	3.52	Chang et al 2017
SP2218	Beringia	KX176760	DE	Russia	Wrangel Island	71.28	-178.89	Chang et al 2017
SP2220	Beringia	KX176761	DE	Russia	Lemming River, North of Wrangle Island	71.3	-179.5	Chang et al 2017
SP2222	Beringia	KX176762	DE	Russia	Wrangel Island	71.28	-178.89	Chang et al 2017
SP2225	Beringia	KX176764	DE	Russia	Niesv. River IV, Wrangel Island	71.28	-178.89	Chang et al 2017
SP2386	Asia	KX176786	DE	Russia	Malta, Russia	52.84	103.52	Chang et al .2017
SP2387	Asia	KX176787	DE	Russia	Malta, Russia	52.84	103.52	Chang et al .2017
SP2389	Asia	KX176788	DE	Russia	Malta, Russia	52.84	103.52	Chang et al .2017
SP2411	Eeurope	KX176790	DE	Russia	Secrets Cave, M. Ural	59.42	57.75	Chang et al .2017
SP2412	Eeurope	KX176791	B2	Russia	Secrets Cave, M. Ural	59.42	57.75	Chang et al .2017
SP2415	Eeurope	KX176792	DE	Russia	Secrets Cave, M. Ural	59.42	57.75	Chang et al .2017
SP2416	Eeurope	KX176793	B2	Russia	Medvezhiya cave, N. Ural	62.2	58.73	Chang et al .2017
EID02	AK	JF912200	C	North America	Upper Ikpikpuk ,R., North slope	70.47	-154.25	Enk et al. 2016
EID05	YU	KX027567	C	North America	Finning	63.83	-138.25	Enk et al. 2016
EID27	NY	KX027536	C	North America	East Randolph Fish Hatchery	42.15	-78.93	Enk et al. 2016
L200s	SI	KX027490	DE	North America	Taimyr Peninsula	73.75	102	Enk et al. 2016
SEPO1	SI	KX027489	DE	North America	Taimyr Peninsula	74.42	107.75	Enk et al. 2016
SEPO2	MI	KX027527	C	North America	Clayton Township	42.97	-83.97	Enk et al. 2016
SEP53	KY	KX027500	C	North America	Big Bone Lick	38.88	-84.75	Enk et al. 2016
SEP61	YU	KX027564	C	North America	Ch'ijee's Bluff	67.48	-139.92	Enk et al. 2016
SEP62	SI	KX027495	DE	North America	Berelekh	70.4	143.95	Enk et al. 2016
SEP63	YU	KX027532	C	North America	Dawson Area	64.05	-139.42	Enk et al. 2016
NMC-42292	YU	KX027531	B1	North America	Dawson Area	64.05	-139.42	Enk et al 2016
M13	Beringia	EU153445	DE	Russia	Adams Mammoth, Lena Delta, N.E Siberia	72.5	127.5	Gilbert et al . 2007
M15	Beringia	EU153446	DE	Russia	Ayon Island, Russia	69.8	169	Gilbert et al . 2008
M18	Nsiberia	EU153447	DE	Russia	Gydan Peninsula, Taimyr, West Siberia	72.09	79.35	Gilbert et al . 2007
M19	Beringia	EU153448	DE	Russia	Yukagir Village, Yakutsk, Russia	71.87	140.58	Gilbert et al . 2008
M1	Beringia	EU153444	DE	Russia	Unknown; likely Yakutia	~66-76	~106 -108	Gilbert et al . 2007
M20	Beringia	EU153450	2/A	Russia	Bolshoy Lyakhovsk (i)y Isl.	73.64	142.89	Gilbert et al . 2008
M21	Beringia	EU153451	2/A	Russia	Bolshoy Lyakhovsk (i)y Isl.	73.21	143.6	Gilbert et al . 2008
M22	Beringia	EU153452	DE	Russia	Novosibirsk Island N-E Siberia	73.64	142.67	Gilbert et al . 2007
M25	Beringia	EU153453	2/A	Russia	Bolshaya Chukochya River, Russia	69.79	157.7	Gilbert et al . 2008
M26	Beringia	EU153454	DE	Russia	Indigirka River , N.E Siberia	68.6	147.06	Gilbert et al . 2007
M2	Nsiberia	EU153449	DE	Russia	Jarkov Mammoth, Taimyr Peninsula	73.32	105.4	Gilbert et al . 2007
M3	Nsiberia	EU153455	DE	Russia	Fishhook Mammoth, Taimyr Peninsula	74.15	99.59	Gilbert et al . 2007
M4	Beringia	EU153456	DE	Russia	Unknown; likely Northern Yakutia	~66-76	~106-160	Gilbert et al . 2007
M5	Beringia	EU153457	DE	Russia	Unknown; likely Northern Yakutia	~66-76	~106-160	Gilbert et al . 2007
M8	Beringia	EU153458	DE	Russia	Dima mammoth, Magadan Region	62.67	147.93	Gilbert et al . 2007
NC007596	Beringia	NC007596	DE	Russia	Berelyokh	71	145	Krause et al. 2006
DQ188829	Beringia	DQ188829	DE	Russia	Berelekh, Yakutia	71	145	Krause et al. 2006
JK2760	GermanyHohleFels	MF579931	B2	Germany	Hohle Fels	48.3791	9.76	Yates et al 2017
JK2764	GermanyGeissenkloesterle	MF579934	B2	Germany	Geißenklösterle	48.3983	9.77	Yates et al 2017
JK2772	GermanyHohleFels	MF579941	B2	Germany	Hohle Fels	48.3791	9.76	Yates et al 2017
JK2782	SwitzerlandSwitzerland	MF579946	DE	Switzerland	Kesslerloch	47.7454	8.69	Yates et al 2017
JK2790	PolandKrakowSpazistaStreet	MF579947	DE	Poland	Kraków Spadzista	50.0567	19.9	Yates et al 2017
JK2802	PolandKrakowSpazistaStreet	MF579949	DE	Poland	Kraków Spadzista	50.0567	19.9	Yates et al 2017
JK2762	GermanyGeissenkloesterle	MF579933	B2	Germany	Geißenklösterle	48.3983	9.77	Yates et al 2017
JK2765	GermanyHohleFels	MF579935	B2	Germany	Hohle Fels	48.3791	9.76	Yates et al 2017
JK2770	GermanyHohleFels	MF579939	B2	Germany	Hohle Fels	48.3791	9.76	Yates et al 2017
N1	Beringia	CNP0000277	DE	Russia	Lena River, Yakutia(exact location:unknown)	~64-68	~118-128	From this study
N2	Beringia	CNP0000277	DE	Russia	Lena River, Yakutia(exact location:unknown)	~64-68	~118-128	From this study
N3	Beringia	CNP0000277	DE	Russia	Lena River, Yakutia(exact location:unknown)	~64-68	~118-128	From this study
N9	Beringia	CNP0000277	DE	Russia	Lena River, Yakutia(exact location:unknown)	~64-68	~118-128	From this study
N12	Beringia	CNP0000277	DE	Russia	Lena River, Yakutia(exact location:unknown)	~64-68	~118-128	From this study
